# Supplementary material for: Electrochemical Determination of Creatinine Based on Multienzyme Cascade-Modified Nafion/Gold Nanoparticles/Screen-Printed Carbon Composite Biosensors
Source: Sensors (Basel). 2025 Jul 2;25(13):4132. doi: 10.3390/s25134132 (PMC12251950; doi:10.3390/s25134132)
Supplement: Supplementary file 1 [file sensors-25-04132-s001.zip]

Archive with 1 entries (1 files):
- sensors-3634990-supplementary.pdf
